# Supplementary material for: Genome-Wide Characterization of the ALKBH Gene Family Reveals a Potential Role of PgALKBH10 in Multiple Abiotic Stress Responses in Panax ginseng C. A. Mey
Source: Genes (Basel). 2026 Jul 12;17(7):793. doi: 10.3390/genes17070793 (PMC13409669; doi:10.3390/genes17070793)
Supplement: Supplementary file 1 [file genes-17-00793-s001.zip]

Archive with 8 entries (8 files):
- Supplementary Table S1. Plant materials used for this study.xlsx
- Supplementary Table S2. Primers used for qRT-PCR.xlsx
- Supplementary Table S3. Gene pairs between Arabidopsis and Ginseng.xlsx
- Supplementary Table S4. The KaKs ratios and estimated divergence times for duplicate pairs of PgALKBHs.xlsx
- Supplementary Table S5. Cis-acting elements of PgALKBHs.xlsx
- Supplementary Table S6. PPIs and credibility scores for PgALKBH family members in ginseng.xlsx
- Supplementary Table S7. The TPM values of 17 PgALKBH genes in 42 ginseng varieties.xlsx
- Supplementary Table S8. Pearson correlation analysis of PgALKBH genes under drought.xlsx
