# Supplementary material for: Genome-Wide Characterization of the ALKBH Gene Family Reveals a Potential Role of PgALKBH10 in Multiple Abiotic Stress Responses in Panax ginseng C. A. Mey
Source: Genes (Basel). 2026 Jul 12;17(7):793. doi: 10.3390/genes17070793 (PMC13409669; doi:10.3390/genes17070793)
Supplement: Supplementary file 1 [file genes-17-00793-s001.zip › Supplementary Table S1. Plant materials used for this study.xlsx]

## Sheet: Plant materials
Supplementary Table S1. Plant materials used for this study.
Genotype	Location (village, county)	Age	Tissue
WQTP-1	Taiping, Wangqing	4	root
LJXNC	Xinancun, Linjiang	4	root
WLXS	Xingshen, Fusong	4	root
WQTP-3	Taiping, Wangqing	4	root
LJLDG-1	Liudaogou, Linjiang	4	root
WLQY-2	Quanyang, Fusong	4	root
WQXTZ-2	Xintunzi, Wangqing	4	root
BSWG-5	Wangou, Baishan	4	root
WQFX-4	Fuxing, Wangqing	4	root
CBLQ-2	Longquan, Changbai	4	root
CBLHD2	Liaohuangdi, Changbai	4	root
THSKYS-2	SanKeyushu, Tonghua	4	root
WQFX-3	Fuxing, Wangqing	4	root
CBLHD-1	Liaohuangdi, Changbai	4	root
CBLQ-1	Longquan, Changbai	4	root
BSWG-4	Wangou, Baishan	4	root
LJHS-3	Huashu, Linjiang	4	root
CBXG-3	Xigang, Changbai	4	root
CBBQ-2	Baoquan, Changbai	4	root
THSKYS-1	Sankeyushu, Tonghua	4	root
JAHD	Huadian, Jian	4	root
CBMLG-1	Malugou, Changbai	4	root
JAQG	Qinggou, Jian	4	root
THSKYS-3	Sankeyushu, Tonghua	4	root
BSWG-2	Wangou, Baishan	4	root
CBJH	Jinhua, Changbai	4	root
JACY	Caiyuan, Jian	4	root
LJHS-1	Huashu, Linjiang	4	root
WQFX-2	Fuxing, Wangqing	4	root
BSWG-1	Wangou, Baishan	4	root
CBXG-1	Xigang, Changbai	4	root
WLSD	Shuidong, Fusong	4	root
LJLDG-2	Liudaogou, Linjiang	4	root
CBXG-2	Xigang, Changbai	4	root
WQTP-2	Taiping, Wangqing	4	root
WQXTZ-1	Xintunzi, Wangqing	4	root
LJHS-2	Huashu, Linjiang	4	root
JATS	Taishang,Jian	4	root
WLQY-1	Quanyang, Fusong	4	root
CBBQ-1	Baoquan, Changbai	4	root
BSWG-3	Wangou, Baishan	4	root
LJSHC	Sanhecheng, Linjiang	4	root
