# Supplementary material for: Genome-Wide Characterization of the ALKBH Gene Family Reveals a Potential Role of PgALKBH10 in Multiple Abiotic Stress Responses in Panax ginseng C. A. Mey
Source: Genes (Basel). 2026 Jul 12;17(7):793. doi: 10.3390/genes17070793 (PMC13409669; doi:10.3390/genes17070793)
Supplement: Supplementary file 1 [file genes-17-00793-s001.zip › Supplementary Table S2. Primers used for qRT-PCR.xlsx]

## Sheet: Primers
Supplementary Table S2. Primers used for qRT-PCR.
Primer name	Primer Sequence (5'-3')
Pg-β-actin-F	GCTGGATTCTGGTGATGGTGT
Pg-β-actin-R	ACCGAAGGGCTAGTCTTTGA
Pg-ALKBH1D-1-F	ACTGGGACTCCTTTCAAGCT
Pg-ALKBH1D-1-R	AGAAACCTCCAGAACCCAGC
Pg-ALKBH2B-F	TCAACAAGCAAATCCCCTGG
Pg-ALKBH2B-R	CCCAAGAATATGCATGCGGT
Pg-ALKBH10-F	GGAGAGTTTAGTGCTGTGGTATC
Pg-ALKBH10-R	GCTGCACTTCTTGAGATCCC
