# Supplementary material for: Genome-Wide Characterization of the ALKBH Gene Family Reveals a Potential Role of PgALKBH10 in Multiple Abiotic Stress Responses in Panax ginseng C. A. Mey
Source: Genes (Basel). 2026 Jul 12;17(7):793. doi: 10.3390/genes17070793 (PMC13409669; doi:10.3390/genes17070793)
Supplement: Supplementary file 1 [file genes-17-00793-s001.zip › Supplementary Table S3. Gene pairs between Arabidopsis and Ginseng.xlsx]

## Sheet: Gene pairs
Supplementary Table S3. Gene pairs between Arabidopsis and Ginseng.
Arabidopsis thaliana gene name	Arabidopsis thaliana gene ID	Ginseng gene name	Ginseng gene ID
AtALKBH1B	AT3G14140.1	PgALKBH1D-1	pg_3013481.t01
AtALKBH1D	AT5G01780.2	PgALKBH1D-2	pg_4011596.t01
AtALKBH1D	AT5G01780.2	PgALKBH1D-3	pg_10011064.t01
AtALKBH1B	AT3G14140.1	PgALKBH1D-4	pg_19000070.t02
AtALKBH8B	AT4G02485.1	PgALKBH8A	pg_4000687.t01
AtALKBH8B	AT4G02485.1	PgALKBH8B	pg_10000671.t01
AtALKBH9B	AT2G17970.1	PgALKBH9A-1	pg_6001170.t01
AtALKBH9C	AT4G36090.3	PgALKBH9A-1	pg_6001170.t01
AtALKBH9C	AT4G36090.3	PgALKBH9A-2	pg_22001132.t01
AtALKBH9B	AT2G17970.1	PgALKBH9A-2	pg_22001132.t01
AtALKBH10A	AT2G48080.1	PgALKBH10	pg_5000707.t01
AtALKBH10B	AT4G02940.1	PgALKBH10	pg_5000707.t01
