# Supplementary material for: Genome-Wide Characterization of the ALKBH Gene Family Reveals a Potential Role of PgALKBH10 in Multiple Abiotic Stress Responses in Panax ginseng C. A. Mey
Source: Genes (Basel). 2026 Jul 12;17(7):793. doi: 10.3390/genes17070793 (PMC13409669; doi:10.3390/genes17070793)
Supplement: Supplementary file 1 [file genes-17-00793-s001.zip › Supplementary Table S4. The KaKs ratios and estimated divergence times for duplicate pairs of PgALKBHs.xlsx]

## Sheet: Ka、Ks
Supplementary Table S4. The Ka/Ks ratios and estimated divergence times for duplicate pairs of PgALKBHs.
Duplication gene pair		Ka	Ks	Ka/Ks	Divergence time (MYA)
PgALKBH9B-1	PgALKBH9B-2	0.009213875095933268	0.03474305375567889	0.26520049621220254	2.67254
PgALKBH9A-1	PgALKBH9A-2	0.007713251814482151	0.026076986945620256	0.2957876932088439	2.00592
PgALKBH1D-1	PgALKBH1D-4	0.011690446139052874	0.024156677527213365	0.4839426334968112	1.85821
PgALKBH1D-2	PgALKBH1D-3	0.05410885514850022	0.06912434169924271	0.7827757027173686	5.31726
PgALKBH2A	PgALKBH2B	0.16885338313003254	0.27866565670093085	0.6059353891292357	21.4358
PgALKBH1A-1	PgALKBH1A-2	0.013125129885702929	0.03230026258139272	0.40634746707179864	2.48464
PgALKBH8A	PgALKBH8B	0.022750559511391037	0.02387073691129221	0.9530731956845763	1.83621
