# Supplementary material for: Genome-Wide Characterization of the ALKBH Gene Family Reveals a Potential Role of PgALKBH10 in Multiple Abiotic Stress Responses in Panax ginseng C. A. Mey
Source: Genes (Basel). 2026 Jul 12;17(7):793. doi: 10.3390/genes17070793 (PMC13409669; doi:10.3390/genes17070793)
Supplement: Supplementary file 1 [file genes-17-00793-s001.zip › Supplementary Table S5. Cis-acting elements of PgALKBHs.xlsx]

## Sheet: Cis-acting elements
Supplementary Table S5. Cis-acting elements of PgALKBHs.
Group	Cis-elements	Numbers
light responsive	light responsive	192
hormone response	MeJA responsive	36
	abscisic acid responsive	32
	gibberellin responsive	9
	auxin responsive	8
	salicylic acid responsive	13
environmental stress-related	low-temperature responsive	15
	circadian control	1
	MYB binding site involved in drought-inducibility	27
developmental response	zein metabolism regulation	6
	endosperm expression	4
	meristem expression	2
	seed-specific regulation	1
	anaerobic induction	22
	Palisade mesophyll cells	4
	anoxic specific inducibility	2
other elements	elicitor	1
	Wound	2
	Mixed stress	9
