# Supplementary material for: Genome-Wide Characterization of the ALKBH Gene Family Reveals a Potential Role of PgALKBH10 in Multiple Abiotic Stress Responses in Panax ginseng C. A. Mey
Source: Genes (Basel). 2026 Jul 12;17(7):793. doi: 10.3390/genes17070793 (PMC13409669; doi:10.3390/genes17070793)
Supplement: Supplementary file 1 [file genes-17-00793-s001.zip › Supplementary Table S6. PPIs and credibility scores for PgALKBH family members in ginseng.xlsx]

## Sheet: PPI and credibility scores
Supplementary Table S6. PPIs and credibility scores for PgALKBH family members in ginseng.
Sourse	Target	Credibility
PgALKBH1D-3	pg_3000959.t01	962
PgALKBH1D-3	pg_19010567.t01	962
PgALKBH1D-3	PgALKBH2B	904
PgALKBH1D-3	PgALKBH2A	904
PgALKBH1D-3	PgALKBH7	928
PgALKBH1D-4	PgALKBH2B	926
PgALKBH1D-4	PgALKBH2A	926
PgALKBH7	pg_6003992.t01	945
PgALKBH7	pg_22003336.t01	945
PgALKBH7	PgALKBH2B	962
PgALKBH7	PgALKBH2A	962
PgALKBH7	PgALKBH1D-2	928
PgALKBH7	PgALKBH1D-3	928
PgALKBH7	pg_3000959.t01	988
PgALKBH7	pg_19010567.t01	988
PgALKBH9A-2	pg_4011277.t01	928
PgALKBH9A-2	pg_10010881.t01	928
PgALKBH9A-2	pg_10010683.t01	928
PgALKBH9A-2	pg_13000580.t01	928
PgALKBH9A-2	pg_24000569.t01	928
PgALKBH9A-2	pg_4011448.t01	928
PgALKBH9A-2	pg_22000853.t01	941
PgALKBH9A-2	pg_3012726.t01	941
PgALKBH9A-2	pg_6000863.t01	941
PgALKBH9A-2	pg_19000745.t01	941
PgALKBH2A	PgALKBH1D-2	904
PgALKBH2A	PgALKBH1D-3	904
PgALKBH2A	PgALKBH1D-4	926
PgALKBH2A	PgALKBH1D-1	926
PgALKBH2A	PgALKBH7	962
PgALKBH2B	PgALKBH1D-2	904
PgALKBH2B	PgALKBH1D-3	904
PgALKBH2B	PgALKBH1D-4	926
PgALKBH2B	PgALKBH1D-1	926
PgALKBH2B	PgALKBH7	962
PgALKBH1D-1	PgALKBH2B	926
PgALKBH1D-1	PgALKBH2A	926
PgALKBH1D-2	pg_3000959.t01	962
PgALKBH1D-2	pg_19010567.t01	962
PgALKBH1D-2	PgALKBH2B	904
PgALKBH1D-2	PgALKBH2A	904
PgALKBH1D-2	PgALKBH7	928
PgALKBH10	pg_4011277.t01	928
PgALKBH10	pg_10010881.t01	928
PgALKBH10	pg_10010683.t01	928
PgALKBH10	pg_13000580.t01	928
PgALKBH10	pg_24000569.t01	928
PgALKBH10	pg_4011448.t01	928
PgALKBH10	pg_14000050.t01	900
PgALKBH10	pg_13012092.t01	900
PgALKBH10	pg_14000049.t02	900
PgALKBH10	pg_2004170.t01	900
PgALKBH10	pg_4003427.t01	900
PgALKBH10	pg_7005592.t01	900
PgALKBH10	pg_8003810.t05	900
PgALKBH10	pg_9009367.t01	900
PgALKBH10	pg_12008628.t01	900
PgALKBH10	pg_13009455.t01	900
PgALKBH10	pg_2000087.t01	915
PgALKBH10	pg_17000069.t01	915
PgALKBH10	pg_3000025.t01	915
PgALKBH10	pg_22000853.t01	942
PgALKBH10	pg_3012726.t01	942
PgALKBH10	pg_6000863.t01	942
PgALKBH10	pg_19000745.t01	942
PgALKBH9A-1	pg_4011277.t01	928
PgALKBH9A-1	pg_10010881.t01	928
PgALKBH9A-1	pg_10010683.t01	928
PgALKBH9A-1	pg_13000580.t01	928
PgALKBH9A-1	pg_24000569.t01	928
PgALKBH9A-1	pg_4011448.t01	928
PgALKBH9A-1	pg_22000853.t01	941
PgALKBH9A-1	pg_3012726.t01	941
PgALKBH9A-1	pg_6000863.t01	941
PgALKBH9A-1	pg_19000745.t01	941

## Sheet: functional annotations
Supplementary Table S6. PPIs and credibility scores for PgALKBH family members in Panax ginseng, along with functional annotations of the related genes.
Gene ID	GO_annotation	KEGG_annotation	KOG_class_annotation	Pfam_annotation	Swiss-Prot_annotation	eggNOG_class_annotation	NR_annotation
pg_3000959	Biological Process: tRNA wobble uridine modification (GO:0002098);; Molecular Function: tRNA (uracil) methyltransferase activity (GO:0016300);;	K10770|1.9e-156|dcr:108194488|K10770 alkylated DNA repair protein alkB homolog 8 [EC:1.14.11.- 2.1.1.229] | (RefSeq) alkylated DNA repair protein alkB homolog 8 isoform X1	General function prediction only	Methyltransferase domain	tRNA (carboxymethyluridine(34)-5-O)-methyltransferase OS=Arabidopsis thaliana OX=3702 GN=TRM9 PE=1 SV=1	Replication, recombination and repair	PREDICTED: alkylated DNA repair protein alkB homolog 8 isoform X1 [Daucus carota subsp. sativus]
pg_19010567	Biological Process: tRNA wobble uridine modification (GO:0002098);; Molecular Function: tRNA (uracil) methyltransferase activity (GO:0016300);;	K10770|3.3e-156|dcr:108194488|K10770 alkylated DNA repair protein alkB homolog 8 [EC:1.14.11.- 2.1.1.229] | (RefSeq) alkylated DNA repair protein alkB homolog 8 isoform X1	General function prediction only	Methyltransferase domain	tRNA (carboxymethyluridine(34)-5-O)-methyltransferase OS=Arabidopsis thaliana OX=3702 GN=TRM9 PE=1 SV=1	Replication, recombination and repair	PREDICTED: alkylated DNA repair protein alkB homolog 8 isoform X1 [Daucus carota subsp. sativus]
pg_6003992	Molecular Function: protein heterodimerization activity (GO:0046982);;	K15448|2.7e-56|cic:CICLE_v10003351mg|K15448 multifunctional methyltransferase subunit TRM112 | (RefSeq) hypothetical protein	Function unknown	Trm112p-like protein	Multifunctional methyltransferase subunit TRM112 homolog A OS=Arabidopsis thaliana OX=3702 GN=TRM112A PE=1 SV=1	Function unknown	hypothetical protein EZV62_021963 [Acer yangbiense]
pg_22003336	Molecular Function: protein heterodimerization activity (GO:0046982);;	K15448|2.1e-41|cic:CICLE_v10003351mg|K15448 multifunctional methyltransferase subunit TRM112 | (RefSeq) hypothetical protein	Function unknown	Trm112p-like protein	Multifunctional methyltransferase subunit TRM112 homolog A OS=Arabidopsis thaliana OX=3702 GN=TRM112A PE=1 SV=1	Function unknown	hypothetical protein EZV62_021963 [Acer yangbiense]
pg_4011277	Molecular Function: ubiquitin protein ligase activity (GO:0061630);;	K15685|3.4e-144|dcr:108205644|K15685 E3 ubiquitin-protein ligase Hakai [EC:2.3.2.27] | (RefSeq) E3 ubiquitin-protein ligase Hakai-like	Posttranslational modification, protein turnover, chaperones	--	E3 ubiquitin-protein ligase HAKAI homolog OS=Arabidopsis thaliana OX=3702 GN=HAKAI PE=1 SV=1	Posttranslational modification, protein turnover, chaperones	hypothetical protein F0562_016627 [Nyssa sinensis]
pg_10010881	Biological Process: RNA methylation (GO:0001510);; Molecular Function: molecular_function (GO:0003674);; Molecular Function: catalytic activity (GO:0003824);; Molecular Function: ubiquitin-protein transferase activity (GO:0004842);; Cellular Component: cellular_component (GO:0005575);; Cellular Component: intracellular (GO:0005622);; Cellular Component: obsolete cell (GO:0005623);; Cellular Compo…	K15685|7.6e-89|rcu:8273445|K15685 E3 ubiquitin-protein ligase Hakai [EC:2.3.2.27] | (RefSeq) E3 ubiquitin-protein ligase Hakai isoform X1	Posttranslational modification, protein turnover, chaperones	--	E3 ubiquitin-protein ligase HAKAI homolog OS=Arabidopsis thaliana OX=3702 GN=HAKAI PE=1 SV=1	Posttranslational modification, protein turnover, chaperones	hypothetical protein F0562_016627 [Nyssa sinensis]
pg_10010683	Molecular Function: ubiquitin protein ligase activity (GO:0061630);;	K15685|2.7e-141|dcr:108205644|K15685 E3 ubiquitin-protein ligase Hakai [EC:2.3.2.27] | (RefSeq) E3 ubiquitin-protein ligase Hakai-like	Posttranslational modification, protein turnover, chaperones	--	E3 ubiquitin-protein ligase HAKAI homolog OS=Arabidopsis thaliana OX=3702 GN=HAKAI PE=1 SV=1	Posttranslational modification, protein turnover, chaperones	hypothetical protein F0562_016627 [Nyssa sinensis]
pg_13000580	Molecular Function: ubiquitin protein ligase activity (GO:0061630);;	K15685|3.6e-80|dcr:108205644|K15685 E3 ubiquitin-protein ligase Hakai [EC:2.3.2.27] | (RefSeq) E3 ubiquitin-protein ligase Hakai-like	--	--	--	Posttranslational modification, protein turnover, chaperones	hypothetical protein DCAR_005589 [Daucus carota subsp. sativus]
pg_24000569	Molecular Function: ubiquitin protein ligase activity (GO:0061630);;	K15685|1.5e-174|dcr:108205644|K15685 E3 ubiquitin-protein ligase Hakai [EC:2.3.2.27] | (RefSeq) E3 ubiquitin-protein ligase Hakai-like	Posttranslational modification, protein turnover, chaperones	--	E3 ubiquitin-protein ligase HAKAI homolog OS=Arabidopsis thaliana OX=3702 GN=HAKAI PE=1 SV=1	Posttranslational modification, protein turnover, chaperones	hypothetical protein DCAR_005589 [Daucus carota subsp. sativus]
pg_4011448	Biological Process: RNA methylation (GO:0001510);; Molecular Function: molecular_function (GO:0003674);; Molecular Function: catalytic activity (GO:0003824);; Molecular Function: ubiquitin-protein transferase activity (GO:0004842);; Cellular Component: cellular_component (GO:0005575);; Cellular Component: intracellular (GO:0005622);; Cellular Component: obsolete cell (GO:0005623);; Cellular Compo…	K15685|2.6e-95|rcu:8273445|K15685 E3 ubiquitin-protein ligase Hakai [EC:2.3.2.27] | (RefSeq) E3 ubiquitin-protein ligase Hakai isoform X1	Posttranslational modification, protein turnover, chaperones	--	E3 ubiquitin-protein ligase HAKAI homolog OS=Arabidopsis thaliana OX=3702 GN=HAKAI PE=1 SV=1	Posttranslational modification, protein turnover, chaperones	hypothetical protein F0562_016627 [Nyssa sinensis]
pg_22000853	Biological Process: regulation of alternative mRNA splicing, via spliceosome (GO:0000381);; Cellular Component: nucleus (GO:0005634);; Biological Process: mRNA methylation (GO:0080009);;	K22824|2.4e-118|dzi:111290789|K22824 pre-mRNA-splicing regulator WTAP | (RefSeq) FKBP12-interacting protein of 37 kDa isoform X1	RNA processing and modification	WTAP/Mum2p family	FKBP12-interacting protein of 37 kDa OS=Arabidopsis thaliana OX=3702 GN=FIP37 PE=1 SV=1	RNA processing and modification	hypothetical protein F0562_023594 [Nyssa sinensis]
pg_3012726	Biological Process: regulation of alternative mRNA splicing, via spliceosome (GO:0000381);; Cellular Component: nucleus (GO:0005634);; Biological Process: mRNA methylation (GO:0080009);;	K22824|2.8e-135|ccav:112511326|K22824 pre-mRNA-splicing regulator WTAP | (RefSeq) FKBP12-interacting protein of 37 kDa	RNA processing and modification	WTAP/Mum2p family	FKBP12-interacting protein of 37 kDa OS=Arabidopsis thaliana OX=3702 GN=FIP37 PE=1 SV=1	RNA processing and modification	hypothetical protein F0562_023594 [Nyssa sinensis]
pg_6000863	Biological Process: regulation of alternative mRNA splicing, via spliceosome (GO:0000381);; Cellular Component: nucleus (GO:0005634);; Biological Process: mRNA methylation (GO:0080009);;	K22824|1.2e-117|dzi:111290789|K22824 pre-mRNA-splicing regulator WTAP | (RefSeq) FKBP12-interacting protein of 37 kDa isoform X1	RNA processing and modification	WTAP/Mum2p family	FKBP12-interacting protein of 37 kDa OS=Arabidopsis thaliana OX=3702 GN=FIP37 PE=1 SV=1	RNA processing and modification	hypothetical protein F0562_023594 [Nyssa sinensis]
pg_19000745	Biological Process: regulation of alternative mRNA splicing, via spliceosome (GO:0000381);; Cellular Component: nucleus (GO:0005634);; Biological Process: mRNA methylation (GO:0080009);;	K22824|2.4e-142|ccav:112511326|K22824 pre-mRNA-splicing regulator WTAP | (RefSeq) FKBP12-interacting protein of 37 kDa	RNA processing and modification	WTAP/Mum2p family	FKBP12-interacting protein of 37 kDa OS=Arabidopsis thaliana OX=3702 GN=FIP37 PE=1 SV=1	RNA processing and modification	hypothetical protein F0562_023594 [Nyssa sinensis]
pg_14000050	Molecular Function: RNA binding (GO:0003723);;	K20102|4.5e-297|sind:105170581|K20102 YTH domain-containing family protein | (RefSeq) uncharacterized protein LOC105170581	General function prediction only	YT521-B-like domain	YTH domain-containing protein ECT2 OS=Arabidopsis thaliana OX=3702 GN=ECT2 PE=1 SV=1	Function unknown	YTH domain-containing protein ECT2-like isoform X2 [Camellia sinensis]
pg_13012092	Molecular Function: RNA binding (GO:0003723);;	K20102|1.1e-296|sind:105170581|K20102 YTH domain-containing family protein | (RefSeq) uncharacterized protein LOC105170581	General function prediction only	YT521-B-like domain	YTH domain-containing protein ECT2 OS=Arabidopsis thaliana OX=3702 GN=ECT2 PE=1 SV=1	Function unknown	uncharacterized protein LOC105170581 [Sesamum indicum]
pg_14000049	--	--	--	--	--	--	Molecular Function: RNA binding (GO:0003723);
pg_2004170	--	--	--	--	--	--	NA
pg_4003427	Molecular Function: mRNA binding (GO:0003729);; Cellular Component: cytoplasm (GO:0005737);; Biological Process: mRNA destabilization (GO:0061157);;	K20102|3.1e-73|nta:107764685|K20102 YTH domain-containing family protein | (RefSeq) uncharacterized LOC107764685	General function prediction only	YT521-B-like domain	YTH domain-containing protein ECT4 OS=Arabidopsis thaliana OX=3702 GN=ECT4 PE=2 SV=1	Posttranslational modification, protein turnover, chaperones	hypothetical protein CISIN_1g005158mg [Citrus sinensis]
pg_7005592	--	K20102|1.4e-28|adu:107480498|K20102 YTH domain-containing family protein | (RefSeq) uncharacterized protein LOC107480498 isoform X3	General function prediction only	--	YTH domain-containing protein ECT2 OS=Arabidopsis thaliana OX=3702 GN=ECT2 PE=1 SV=1	Posttranslational modification, protein turnover, chaperones	uncharacterized protein Pyn_04702 [Prunus yedoensis var. nudiflora]
pg_8003810	--	K20102|6.5e-35|cann:107877050|K20102 YTH domain-containing family protein | (RefSeq) uncharacterized LOC107877050	General function prediction only	Glucose-6-phosphate dehydrogenase, C-terminal domain	YTH domain-containing protein ECT2 OS=Arabidopsis thaliana OX=3702 GN=ECT2 PE=1 SV=1	Posttranslational modification, protein turnover, chaperones	hypothetical protein PRUPE_6G002200 [Prunus persica]
pg_9009367	Molecular Function: RNA binding (GO:0003723);;	K20102|5.6e-39|sind:105170580|K20102 YTH domain-containing family protein | (RefSeq) YTH domain-containing family protein 1-like	General function prediction only	APO RNA-binding	YTH domain-containing protein ECT2 OS=Arabidopsis thaliana OX=3702 GN=ECT2 PE=1 SV=1	Function unknown	hypothetical protein F0562_025713 [Nyssa sinensis]
pg_12008628	--	--	--	--	--	--	K20102|8.3e-30|lsv:111890009|K20102 YTH domain-containing family protein | (RefSeq) uncharacterized protein LOC111890009
pg_13009455	Molecular Function: RNA binding (GO:0003723);;	K20102|2.2e-45|sind:105170580|K20102 YTH domain-containing family protein | (RefSeq) YTH domain-containing family protein 1-like	General function prediction only	--	YTH domain-containing protein ECT2 OS=Arabidopsis thaliana OX=3702 GN=ECT2 PE=1 SV=1	Posttranslational modification, protein turnover, chaperones	hypothetical protein F0562_002610 [Nyssa sinensis]
pg_2000087	Molecular Function: mRNA (2'-O-methyladenosine-N6-)-methyltransferase activity (GO:0016422);;	K05925|9.0e-307|dcr:108209424|K05925 mRNA m6A methyltransferase catalytic subunit [EC:2.1.1.348] | (RefSeq) N6-adenosine-methyltransferase MT-A70-like	RNA processing and modification	MT-A70	N6-adenosine-methyltransferase MT-A70-like OS=Arabidopsis thaliana OX=3702 GN=MTA PE=1 SV=2	RNA processing and modification	hypothetical protein F0562_007601 [Nyssa sinensis]
pg_17000069	Molecular Function: mRNA (2'-O-methyladenosine-N6-)-methyltransferase activity (GO:0016422);;	K05925|0.0e+00|dcr:108209424|K05925 mRNA m6A methyltransferase catalytic subunit [EC:2.1.1.348] | (RefSeq) N6-adenosine-methyltransferase MT-A70-like	RNA processing and modification	MT-A70	N6-adenosine-methyltransferase MT-A70-like OS=Arabidopsis thaliana OX=3702 GN=MTA PE=1 SV=2	RNA processing and modification	N6-adenosine-methyltransferase MT-A70-like [Camellia sinensis]
pg_3000025	Biological Process: RNA methylation (GO:0001510);; Molecular Function: molecular_function (GO:0003674);; Molecular Function: catalytic activity (GO:0003824);; Cellular Component: cellular_component (GO:0005575);; Cellular Component: intracellular (GO:0005622);; Cellular Component: obsolete cell (GO:0005623);; Cellular Component: nucleus (GO:0005634);; Cellular Component: nucleoplasm (GO:0005654);…	K05925|1.4e-26|dcr:108209424|K05925 mRNA m6A methyltransferase catalytic subunit [EC:2.1.1.348] | (RefSeq) N6-adenosine-methyltransferase MT-A70-like	RNA processing and modification	--	Putative N6-adenosine-methyltransferase MT-A70-like OS=Medicago truncatula OX=3880 GN=MtrDRAFT_AC148918g15v1 PE=3 SV=1	RNA processing and modification	PREDICTED: N6-adenosine-methyltransferase MT-A70-like [Daucus carota subsp. sativus]
