# Supplementary material for: Genome-Wide Characterization of the ALKBH Gene Family Reveals a Potential Role of PgALKBH10 in Multiple Abiotic Stress Responses in Panax ginseng C. A. Mey
Source: Genes (Basel). 2026 Jul 12;17(7):793. doi: 10.3390/genes17070793 (PMC13409669; doi:10.3390/genes17070793)
Supplement: Supplementary file 1 [file genes-17-00793-s001.zip › Supplementary Table S7. The TPM values of 17 PgALKBH genes in 42 ginseng varieties.xlsx]

## Sheet: 4 ginseng roots
Supplementary Table S7. The TPM values of 17 PgALKBH genes in ginseng roots at 5 years, 12 years, 18 years and 25 years.
	ginseng root_5 year-old	ginseng root_12 year-old	ginseng root_18 year-old	ginseng root_25 year-old
PgALKBH1A-1	10.52	1.81664	3.80368	5.92842
PgALKBH1D-1	8.82466	3.94952	8.57095	2.7957
PgALKBH8A	3.3095	0	3.629	1.50078
PgALKBH1D-2	1.8582	3.15656	2.97678	3.48893
PgALKBH10	6.15147	7.07268	5.25351	11.8103
PgALKBH9A-1	4.21983	5.01696	4.4236	4.70491
PgALKBH9B-1	42.3971	25.3306	26.0483	16.8548
PgALKBH1A-2	7.08535	3.0324	3.11162	4.83093
PgALKBH8B	1.79118	2.79218	2.18042	2.73218
PgALKBH1D-3	1.68344	0	2.72563	5.08109
PgALKBH6	13.504	17.2516	17.4483	24.6511
PgALKBH9B-2	36.7125	12.9883	20.0523	14.4068
PgALKBH1D-4	70.3502	26.1239	57.273	22.3739
PgALKBH7	3.27569	0	2.9407	4.59733
PgALKBH9A-2	4.08594	4.31529	4.16466	3.18128
PgALKBH2A	4.94484	4.8348	6.73896	5.0617
PgALKBH2B	3.52875	0	2.20678	1.99939

## Sheet: 14 ginseng tissues
Supplementary Table S7. The TPM values of 17 PgALKBH genes in 14 ginseng tissues.
	A_fiber root	B_leg root	C_main root epiderm	D_main root cortex	E_rhizome	F_arm root	G_stem	H_leaf peduncle	I_leaflet pedicel	J_leaf blade	K_fruit peduncle	L_fruit pedicel	M_fruit flesh	N_seed
PgALKBH1A-1	9.57287	9.67679	8.82869	5.41812	8.96164	8.41994	9.97988	9.63546	8.62094	10.404	6.1232	8.99835	11.2396	8.93126
PgALKBH1D-1	0	1.94526	0	0	3.86978	2.004	5.80477	3.82372	2.12716	4.43034	2.395	5.25282	1.91349	2.45263
PgALKBH8A	4.46954	4.80273	5.96711	5.8457	6.32767	4.47309	4.99507	6.3228	4.86944	4.08872	2.94312	5.07352	3.12286	5.47493
PgALKBH1D-2	4.74151	4.49932	6.71636	2.69438	5.04223	4.73631	3.8044	3.53452	3.85256	3.82479	5.44532	6.11222	5.02077	4.70487
PgALKBH10	0	2.44227	8.04083	3.38928	14.7164	2.00722	11.4572	19.129	15.4249	13.3191	16.3352	16.8677	16.3593	9.41554
PgALKBH9A-1	4.79324	3.04256	2.99519	2.60279	5.04566	3.661	3.16311	3.24671	5.04891	4.62343	4.49802	6.353	5.13239	2.32985
PgALKBH9B-1	23.3	27.4982	15.2786	8.76474	18.0397	20.2439	14.5804	19.2167	17.9773	16.6432	10.0938	11.5604	8.16061	10.2381
PgALKBH1A-2	3.37187	3.14168	3.81786	0	3.57013	1.84951	6.30733	7.22438	5.97737	2.53049	5.50842	5.60093	3.85066	2.41824
PgALKBH8B	3.46284	3.0762	4.30305	1.36517	5.34037	3.02779	2.4707	4.44311	4.39429	0	4.17793	3.86359	3.83398	4.15936
PgALKBH1D-3	8.29637	7.3108	7.9066	4.53079	8.96252	6.26667	11.598	6.09041	5.52629	9.52561	9.07731	10.9711	13.5787	5.08459
PgALKBH6	31.5251	22.4479	27.5708	19.8327	24.7516	20.1402	31.4684	23.9187	31.5373	8.37517	15.7448	15.4696	18.8636	13.7905
PgALKBH9B-2	13.5643	15.2503	6.7356	6.30963	12.0714	14.7628	9.30661	10.7283	7.65506	10.0532	9.14625	9.6305	3.73471	3.16399
PgALKBH1D-4	11.9421	14.3305	9.06481	15.5799	17.4504	18.6995	16.7936	13.4785	15.68	11.8932	11.3484	12.6912	10.5994	11.4999
PgALKBH7	4.15944	2.92409	3.03145	6.334	7.01523	3.40646	3.77701	4.49157	3.08462	4.02664	3.87501	4.07647	6.2737	2.61723
PgALKBH9A-2	3.96956	3.57794	1.68693	2.07014	4.54332	3.29094	6.10309	5.89765	4.08281	4.19666	4.54238	3.98803	4.94866	0
PgALKBH2A	4.82731	4.84899	4.42073	3.86456	3.02808	3.72367	5.37779	5.62776	5.67894	6.14872	5.97463	7.32017	5.61998	4.57502
PgALKBH2B	0	1.52211	2.76419	0	0	1.99586	0	2.49853	2.78539	0	3.0223	0	1.96199	1.38474

## Sheet: 42 ginseng varieties
Supplementary Table S7. The TPM values of 17 PgALKBH genes in 42 ginseng varieties.
	CBLQ-2	WQFX-4	BSWG-5	WQXTZ-2	WLQY-2	LJSHC	BSWG-3	LJLDG-1	CBBQ-1	WLQY-1	JATS	LJHS-2	WQXTZ-1	WQTP-2	CBXG-2	LJLDG-2	WLSD	CBXG-1	WQTP-3	BSWG-1	WQFX-2	LJHS-1	JACY	CBJH	BSWG-2	THSKYS-3	JAQG	CBMLG-1	JAHD	WLXS	THSKYS-1	CBBQ-2	CBXG-3	LJHS-3	BSWG-4	CBLQ-1	CBLHD-1	WQFX-3	THSKYS-2	CBLHD2	LJXNC	WQTP-1
PgALKBH1A-1	8.06159	18.272	13.6518	13.193	12.818	4.96356	11.0724	11.9603	7.73393	15.3013	7.56017	16.1494	15.8093	10.7146	8.01173	7.91086	4.69041	7.77079	9.6241	17.7031	10.9856	7.16694	6.90751	8.1865	9.85483	9.12019	3.41963	7.19606	4.79413	11.0604	3.22533	7.92249	8.15732	12.4118	8.12579	5.7404	5.26138	8.01551	8.06793	8.32802	12.1677	9.68894
PgALKBH1D-1	0	0	0	2.84441	3.31994	0	0	0	2.52657	0	2.32158	0	4.67829	9.97854	0	0	0	0	7.40161	2.03442	0	0	0	0	0	2.49062	2.72572	0	4.27675	0	0	0	0	2.36013	0	0	0	3.62541	0	0	0	3.92501
PgALKBH8A	4.02304	5.27226	2.00345	4.62783	6.0005	2.53199	4.75134	5.96783	4.96917	6.65719	3.45841	3.94588	0	5.25209	5.01784	3.75937	4.23987	4.29331	2.25728	7.23742	2.33191	4.61967	3.74832	3.06214	5.59608	5.34191	2.34056	0	3.38825	5.23399	3.67549	5.12814	6.1597	3.55743	4.83708	3.52003	3.88087	2.66748	4.63616	4.93644	7.64752	3.19654
PgALKBH1D-2	10.4718	8.21595	4.60379	4.20194	7.75005	10.0085	5.74998	6.08313	6.49503	7.24596	7.07918	7.78835	3.92502	4.67622	10.557	6.44006	8.6778	7.75768	6.35414	6.19019	5.35229	10.8476	5.83476	4.47035	7.27595	11.1158	4.48734	5.46298	7.67746	8.19098	11.9747	9.88234	9.95698	5.62478	6.44011	7.46248	9.86098	3.02472	12.1615	7.70751	4.08053	8.92009
PgALKBH10	5.49965	7.45625	0	15.2642	3.26955	2.27634	0	2.25797	6.33253	3.80191	30.8248	4.3581	15.8422	21.1004	0	0	3.31406	2.75748	15.1335	2.58284	4.62557	2.24868	12.4893	2.44745	2.24861	2.47025	7.59088	5.41023	7.32271	0	2.63363	5.74094	2.42686	2.76744	1.70807	3.25038	12.1082	3.95557	4.56076	3.96159	0	10.9775
PgALKBH9A-1	7.60587	7.07881	5.71275	6.42061	4.5674	5.66065	4.293	4.74675	5.46388	4.7869	4.6258	5.71912	7.84137	8.01357	6.72108	6.21115	3.01369	8.1227	8.10063	7.14373	6.99571	10.3211	6.68171	7.40174	6.11786	7.7695	6.78059	4.20148	4.71099	5.3161	6.22281	8.86118	7.58225	6.64815	4.22094	5.87575	5.62725	5.23153	5.56858	5.95387	3.96488	7.34514
PgALKBH9B-1	22.3869	30.214	41.3692	33.848	19.4496	24.0534	27.4959	37.5437	13.7659	28.6463	29.4343	26.5782	48.4101	44.999	21.4357	41.8122	13.9656	39.8873	66.3755	43.4049	45.1159	31.0749	29.607	44.3057	32.9264	12.8414	37.3278	26.4387	80.3079	32.8905	17.9597	23.4931	29.6657	54.8769	21.3445	34.9585	60.483	37.6698	9.67088	16.5265	34.334	54.0735
PgALKBH1A-2	2.90208	2.18903	2.2269	3.89144	5.66085	4.59654	4.74608	8.09348	3.13919	7.71038	2.41012	6.44843	3.14742	0	1.91599	5.59955	1.63904	4.66381	3.66527	6.10498	2.76279	4.27998	2.33799	0	2.66627	3.92162	5.10776	0	3.24178	6.04829	0	3.2746	3.00396	6.53453	3.62081	2.35209	3.97315	2.32133	1.91564	3.01241	5.17988	2.00336
PgALKBH8B	3.78478	3.19637	0	5.00715	3.89771	3.24073	3.98234	3.87041	5.13955	6.83341	4.41669	4.79145	2.78316	6.03201	2.61766	3.08023	6.50369	3.03974	2.8474	4.48774	0	3.87282	4.64107	3.16545	3.83619	5.83756	4.11042	0	2.78637	4.36918	4.08839	4.1604	3.62332	4.10353	2.31187	2.9764	3.55961	2.8479	1.89761	4.0028	3.66195	5.04938
PgALKBH1D-3	4.9537	6.42277	10.0799	7.9744	7.72531	9.50411	6.98873	9.17132	6.19753	6.44091	11.5353	8.5021	6.02065	7.88964	9.80318	8.55036	8.50026	7.01158	6.21419	9.73229	3.25708	10.3596	11.6087	0	7.38942	10.5705	6.27091	9.71626	6.15423	3.6607	12.0159	10.5078	5.30353	8.10351	6.94117	6.88216	11.4599	5.8608	13.2194	9.00978	3.84944	9.85117
PgALKBH6	19.1445	17.0014	11.0882	13.6145	23.6836	10.3971	18.4855	23.3396	31.3267	20.8138	18.5114	14.1309	11.3574	14.5614	16.1655	13.4482	17.069	17.7265	9.50559	26.4627	11.1207	16.9928	16.4919	14.7819	15.227	21.7508	12.7099	8.45299	14.5559	23.2074	10.9315	11.8426	18.8279	22.4767	21.7047	16.3676	23.8868	12.1811	17.5805	36.5184	18.6856	9.89302
PgALKBH9B-2	17.2834	19.0882	29.5015	19.1344	10.5455	11.4419	18.385	19.9243	8.40986	20.4784	20.606	18.0878	22.8905	24.6976	10.6332	34.3231	10.7013	21.5028	33.4523	29.058	26.4205	17.4767	15.972	29.1601	21.868	7.41177	24.4522	15.7535	47.9289	17.3835	11.4118	13.1299	20.0019	25.9845	15.4115	22.8376	34.4017	21.4632	5.549	11.4837	21.0103	17.9992
PgALKBH1D-4	12.7808	14.8863	16.1795	29.6054	10.7924	10.7894	11.2285	13.7081	16.6061	11.8285	23.9514	12.8849	59.8709	135.186	10.9646	16.1519	12.9357	13.128	171.206	16.7828	20.4795	14.2099	20.0614	9.08646	9.91112	17.3863	30.5844	8.29735	56.1897	11.0941	13.2913	7.49759	11.5564	25.0358	8.13289	12.4012	25.7836	72.7611	12.3765	11.4578	17.3918	50.3805
PgALKBH7	5.33357	5.03069	2.21726	6.05259	5.78995	3.94477	4.70054	5.32787	4.56973	3.18684	3.90863	2.59413	5.00095	2.06577	7.68412	2.29137	2.41903	4.08379	6.41354	5.95962	2.74227	2.51763	6.00794	2.86042	4.68609	4.72224	3.18597	3.40033	2.47105	6.54395	4.41197	6.36248	0	4.91831	4.68693	5.80692	3.04441	3.24176	3.49097	4.9094	3.9395	4.80196
PgALKBH9A-2	8.62747	6.15516	6.91486	7.24656	3.00223	5.46088	5.35491	4.81981	3.87659	4.21436	5.29658	4.33387	7.96407	6.01668	6.9349	6.26759	4.63062	8.69108	5.32383	6.64806	9.12624	7.2741	5.48522	7.24172	4.9976	6.12507	5.83283	0	7.24683	4.86941	7.64741	9.17718	7.77299	5.57709	3.91466	6.7379	5.16556	7.41942	5.0775	5.18973	6.79805	9.40811
PgALKBH2A	6.42496	4.46205	4.50942	3.64295	2.25128	3.35506	4.28036	3.45572	0	4.40728	3.51522	2.95726	3.17664	3.36007	4.18662	0	4.15632	2.91928	5.50211	5.921	3.66694	0	3.07383	4.24016	0	4.92193	4.40681	0	0	5.18779	2.04175	3.62651	5.33901	3.92328	6.45217	3.8231	3.43288	5.29047	4.13426	4.99774	4.41368	3.48152
PgALKBH2B	0	3.4144	2.25589	3.2834	0	2.78779	2.41436	1.8637	0	1.73536	0	0	0	3.96984	2.6035	3.74508	2.15127	0	4.14305	0	0	0	1.8396	0	0	1.83997	3.62351	0	0	0	2.80332	0	4.34103	4.07497	0	2.55218	0	3.8718	0	0	4.92103	4.8142
