# Supplementary material for: Genome-Wide Characterization of the ALKBH Gene Family Reveals a Potential Role of PgALKBH10 in Multiple Abiotic Stress Responses in Panax ginseng C. A. Mey
Source: Genes (Basel). 2026 Jul 12;17(7):793. doi: 10.3390/genes17070793 (PMC13409669; doi:10.3390/genes17070793)
Supplement: Supplementary file 1 [file genes-17-00793-s001.zip › Supplementary Table S8. Pearson correlation analysis of PgALKBH genes under drought.xlsx]

## Sheet: drought
Supplementary Table S8. Pearson correlation analysis of PgALKBH genes under drought (|r| > 0.95).
	PgALKBH1D-1			PgALKBH2B				PgALKBH10
pg_9010504	0.99761		PgALKBH10	0.99733			PgALKBH2B	0.99733
pg_1001143	0.99609		PgALKBH9B-1	0.98299			PgALKBH1D-1	0.99038
PgALKBH10	0.99038		PgALKBH1D-1	0.97763			pg_1001143	0.97907
PgALKBH2B	0.97763		pg_12000418	0.9712			pg_9010504	0.97844
pg_8004661	-0.95359		pg_1001143	0.9625			PgALKBH9B-1	0.97547
			pg_9010504	0.96075			pg_12000418	0.95121

## Sheet: cold
Supplementary Table S8. Pearson correlation analysis of PgALKBH genes under cold (|r| > 0.95).
	PgALKBH2B				PgALKBH10
pg_15003129	0.99806			pg_6000919	1
pg_8012361	0.99593			pg_6000743	0.9975
pg_19000644	0.99353			pg_18011697	0.99561
pg_20000226	0.9935			pg_18000237	0.99197
pg_16000547	0.99329			pg_22010250	0.98504
pg_17001159	0.98978			pg_9003097	0.9847
pg_11011452	0.98796			pg_3012847	0.9846
pg_3012847	0.98703			pg_20000226	0.98371
pg_22001999	0.98625			pg_11011542	0.98049
pg_18000237	0.98592			pg_8012361	0.97922
pg_11011542	0.98531			pg_16000547	0.97539
pg_11001460	0.98332			pg_15003129	0.97317
pg_18011697	0.97992			pg_13002256	0.97229
pg_22010250	0.97753			PgALKBH2B	0.95697
pg_17000900	0.97617			pg_20008197	-0.95341
pg_3001565	0.96867			pg_1003247	-0.97501
pg_18008066	0.96691			pg_6006316	-0.99537
PgALKBH9B-1	0.96594			PgALKBH1A-1	-0.99775
pg_15008658	0.96427
pg_13002256	0.95742
pg_6000919	0.9572
PgALKBH10	0.95697
pg_13000172	-0.95439
pg_19001714	-0.95558
pg_19010846	-0.96364
pg_3013013	-0.96406
pg_9002822	-0.96682
pg_23000278	-0.97624
pg_5013108	-0.97767
pg_8006361	-0.98154
pg_2001153	-0.98258
pg_19000493	-0.98527
pg_7000342	-0.99049
pg_1003247	-0.99723

## Sheet: salt
Supplementary Table S8. Pearson correlation analysis of PgALKBH genes under salt (|r| > 0.95).
	PgALKBH10
pg_18009407	1
pg_5002129	0.99831
pg_16000933	0.99343
pg_12005533	0.99242
pg_11011165	0.99166
pg_20008729	0.99054
pg_22002663	0.98605
pg_7010620	0.97869
pg_9010509	0.97532
pg_11010630	0.97093
pg_12001723	0.96672
pg_4002296	0.96586
pg_5002400	0.9595
pg_17008989	0.95499
pg_20000345	-0.95256
pg_12002564	-0.9573
pg_12000151	-0.98133
PgALKBH9A-2	-0.98298
pg_20009166	-0.9865
